# Supplementary material for: Bridging Inequity Gaps in Healthcare Systems While Educating Future Healthcare Professionals—The Social Health Bridge-Building Programme
Source: Int J Environ Res Public Health. 2023 Sep 27;20(19):6837. doi: 10.3390/ijerph20196837 (PMC10572531; doi:10.3390/ijerph20196837)
Supplement: Supplementary file 1 [file ijerph-20-06837-s001.zip]

Archive with 1 entries (1 files):
- ijerph-2573295-supplementary.pdf
